# Supplementary material for: Molecular epidemiology and antimicrobial resistance of Haemophilus influenzae in Guiyang, Guizhou, China
Source: Front Public Health. 2022 Dec 1;10:947051. doi: 10.3389/fpubh.2022.947051 (PMC9751421; doi:10.3389/fpubh.2022.947051)
Supplement: Supplementary file 5 [file Table_5.XLSX]

## Sheet: Sheet1
number	strains	type	disease	Department	ST	adk	atpG	frdB	fucK	mdh	pgi	recA	Clonal	Complex
1	34	throat swab	acute suppurative tonsillitis	pediatric	12	1	1	1	13	13	25	16	12	Complex
2	44	sputum	bronchopneumonia	pediatric	408	1	1	1	1	1	21	5	3	Complex
3	56	sputum	bronchopneumonia	pediatric	103	1	1	1	14	9	14	13	11	Complex
4	60	sputum	bronchopneumonia	pediatric	183	14	44	1	1	22	1	5	183	Complex
5	61	sputum	bronchopneumonia	pediatric	57	14	7	13	7	17	13	17	57	Complex
6	62	sputum	acute bronchiolitis	pediatric	57	14	7	13	7	17	13	17	57	Complex
7	67	throat swab	other	pediatric	2043	40	1	1	14	303	59	5	487	Complex
8	68	sputum	other	cardiovascular medicine	84	29	7	13	1	45	13	1	84	Complex
9	69	sputum	bronchopneumonia	pediatric	487	40	1	1	14	1	59	5	487	Complex
10	70	sputum	bronchopneumonia	pediatric	487	40	1	1	14	1	59	5	487	Complex
11	73	sputum	other	neurology	139	1	1	1	14	45	14	21	139	Complex
12	74	sputum	other	gastrology	3	1	1	1	1	1	1	5	3	Complex
13	75	sputum	bronchitis	pediatric	2253	1	1	1	1	1	21	171	3	Complex
14	77	sputum	bronchopneumonia	pediatric	760	23	3	5	1	11	66	21	1030	Complex
15	79	sputum	bronchopneumonia	pediatric	2253	1	1	1	1	1	21	171	3	Complex
16	81	sputum	bronchitis	pediatric	487	40	1	1	14	1	59	5	487	Complex
17	82	sputum	bronchopneumonia	pediatric	103	1	1	1	14	9	14	13	11	Complex
18	83	sputum	bronchopneumonia	pediatric	2253	1	1	1	1	1	21	171	3	Complex
19	84	sputum	other	pediatric	1218	33	8	16	16	17	2	127	107	Complex
20	85	sputum	chronic obstructive pulmonary disease	department of respiratory and critical care medicine	422	14	7	1	30	1	21	1	422	Complex
21	86	sputum	bronchopneumonia	pediatric	3	1	1	1	1	1	1	5	3	Complex
22	88	sputum	acute bronchiolitis	pediatric	57	14	7	13	7	17	13	17	57	Complex
23	89	sputum	bronchitis	pediatric	487	40	1	1	14	1	59	5	487	Complex
24	90	sputum	bronchopneumonia	pediatric	12	1	1	1	13	13	25	16	12	Complex
25	94	sputum	bronchopneumonia	pediatric	103	1	1	1	14	9	14	13	11	Complex
26	96	sputum	bronchopneumonia	pediatric	103	1	1	1	14	9	14	13	11	Complex
27	97	sputum	bronchopneumonia	pediatric	834	55	11	16	14	89	113	3	390	Complex
28	102	sputum	bronchopneumonia	pediatric	422	14	7	1	30	1	21	1	422	Complex
29	104	sputum	febrile convulsion	pediatric	1585	51	36	41	1	158	233	18	-	-
30	105	sputum	bronchopneumonia	pediatric	107	33	8	16	16	49	2	3	107	Complex
31	106	sputum	bronchopneumonia	pediatric	2179	17	1	38	18	116	156	48	-	-
32	110	sputum	other	neurosurgery	12	1	1	1	13	13	25	16	12	Complex
33	111	sputum	bronchopneumonia	pediatric	142	1	1	1	35	15	53	38	142	Complex
34	112	sputum	bronchopneumonia	pediatric	107	33	8	16	16	49	2	3	107	Complex
35	113	sputum	bronchopneumonia	pediatric	1529	118	8	16	14	70	1	3	1529	Complex
36	114	sputum	bronchopneumonia	pediatric	487	40	1	1	14	1	59	5	487	Complex
37	115	sputum	bronchopneumonia	pediatric	1574	29	7	13	56	45	13	142	84	Complex
38	119	sputum	bronchopneumonia	pediatric	12	1	1	1	13	13	25	16	12	Complex
39	120	sputum	bronchopneumonia	pediatric	84	29	7	13	1	45	13	1	84	Complex
40	121	sputum	bronchopneumonia	pediatric	836	1	11	18	18	62	1	5	836	Complex
41	123	sputum	bronchopneumonia	pediatric	12	1	1	1	13	13	25	16	12	Complex
42	124	sputum	bronchopneumonia	pediatric	107	33	8	16	16	49	2	3	107	Complex
43	125	sputum	bronchopneumonia	pediatric	139	1	1	1	14	45	14	21	139	Complex
44	128	sputum	pneumonia	pediatric	103	1	1	1	14	9	14	13	11	Complex
45	135	sputum	acute suppurative tonsillitis	pediatric	487	40	1	1	14	1	59	5	487	Complex
46	136	sputum	chronic obstructive pulmonary disease	emergency treatment	549	42	9	8	1	26	130	4	549	Complex
47	137	sputum	other	pediatric	12	1	1	1	13	13	25	16	12	Complex
48	139	sputum	pneumonia	department of respiratory and critical care medicine	396	10	2	15	8	26	61	3	396	Complex
49	141	sputum	bronchitis	department of respiratory and critical care medicine	12	1	1	1	13	13	25	16	12	Complex
50	142	throat swab	other	otolaryngology	155	16	8	16	16	30	1	3	155	Complex
51	146	sputum	chronic obstructive pulmonary disease	department of respiratory and critical care medicine	481	5	1	1	1	1	2	91	3	Complex
52	147	sputum	bronchitis	pediatric	2191	1	1	1	38	70	1	5	3	Complex
53	149	sputum	bronchopneumonia	pediatric	487	40	1	1	14	1	59	5	487	Complex
54	151	sputum	bronchopneumonia	pediatric	2043	40	1	1	14	303	59	5	487	Complex
55	152	sputum	acute laryngitis	pediatric	107	33	8	16	16	49	2	3	107	Complex
56	154	sputum	bronchitis	pediatric	1032	52	1	1	14	15	1	5	3	Complex
57	155	throat swab	other	pediatric	155	16	8	16	16	30	1	3	155	Complex
58	159	sputum	bronchopneumonia	pediatric	107	33	8	16	16	49	2	3	107	Complex
59	160	throat swab	other	otolaryngology	2489	50	12	32	94	84	58	125	-	-
60	163	sputum	acute suppurative tonsillitis	pediatric	155	16	8	16	16	30	1	3	155	Complex
61	164	sputum	pneumonia	pediatric	481	5	1	1	1	1	2	91	3	Complex
62	165	sputum	other	pediatric	321	28	14	1	1	62	13	1	321	Complex
63	166	sputum	bronchopneumonia	pediatric	136	1	1	1	1	67	42	5	3	Complex
64	168	throat swab	acute suppurative tonsillitis	pediatric	14	5	1	1	1	1	2	5	3	Complex
65	169	sputum	diabetes	endocrinology	836	1	11	18	18	62	1	5	836	Complex
66	171	sputum	bronchitis	department of respiratory and critical care medicine	142	1	1	1	35	15	53	38	142	Complex
67	174	sputum	other	neurosurgery	266	3	18	53	15	86	14	23	266	Complex
68	175	sputum	acute bronchiolitis	pediatric	914	1	1	1	14	89	127	37	139	Complex
69	176	sputum	bronchitis	pediatric	57	14	7	13	7	17	13	17	57	Complex
70	177	sputum	acute bronchiolitis	pediatric	914	1	1	1	14	89	127	37	139	Complex
71	180	sputum	chronic obstructive pulmonary disease	department of respiratory and critical care medicine	143	1	1	1	38	15	1	5	3	Complex
72	181	sputum	bronchopneumonia	pediatric	1242	16	8	16	16	78	1	3	155	Complex
73	182	throat swab	acute tonsillitis	pediatric	1545	71	1	1	14	89	62	37	-	Complex
74	183	sputum	diabetes	endocrinology	1545	71	1	1	14	89	62	37	-	Complex
75	187	sputum	bronchopneumonia	pediatric	266	3	18	53	15	86	14	23	266	Complex
76	189	sputum	bronchopneumonia	pediatric	107	33	8	16	16	49	2	3	107	Complex
77	190	sputum	pneumonia	department of respiratory and critical care medicine	396	10	2	15	8	26	61	3	396	Complex
78	195	sputum	acute bronchiolitis	pediatric	105	3	9	8	2	14	8	4	105	Complex
79	199	sputum	bronchopneumonia	pediatric	1002	33	8	1	16	49	2	3	107	Complex
80	200	sputum	bronchitis	pediatric	12	1	1	1	13	13	25	16	12	Complex
81	203	sputum	other	emergency treatment	113	40	3	38	1	15	40	21	1426	Complex
82	205	sputum	bronchopneumonia	pediatric	107	33	8	16	16	49	2	3	107	Complex
83	208	sputum	other	pediatric	496	14	7	1	30	150	21	1	422	Complex
84	209	sputum	bronchopneumonia	pediatric	914	1	1	1	14	89	127	37	139	Complex
85	210	sputum	other	nephrology	245	1	24	18	18	27	1	5	836	Complex
86	214	sputum	bronchopneumonia	pediatric	107	33	8	16	16	49	2	3	107	Complex
87	216	sputum	bronchopneumonia	pediatric	107	33	8	16	16	49	2	3	107	Complex
88	218	sputum	other	pediatric	1218	33	8	16	16	17	2	127	107	Complex
89	219	sputum	bronchopneumonia	pediatric	1218	33	8	16	16	17	2	127	107	Complex
90	220	sputum	other	general practice	142	1	1	1	35	15	53	38	142	Complex
91	221	sputum	bronchopneumonia	pediatric	1218	33	8	16	16	17	2	127	107	Complex
92	223	sputum	bronchopneumonia	pediatric	1709	1	1	44	97	61	21	5	389	Complex
93	224	sputum	other	department of respiratory and critical care medicine	1324	14	7	13	15	81	224	1	-	-
94	227	sputum	bronchitis	pediatric	396	10	2	15	8	26	61	3	396	Complex
95	228	sputum	bronchopneumonia	pediatric	422	14	7	1	30	1	21	1	422	Complex
96	229	sputum	bronchitis	pediatric	155	16	8	16	16	30	1	3	155	Complex
97	234	sputum	acute suppurative tonsillitis	pediatric	12	1	1	1	13	13	25	16	12	Complex
98	235	sputum	bronchopneumonia	pediatric	396	10	2	15	8	26	61	3	396	Complex
99	238	sputum	bronchitis	pediatric	487	40	1	1	14	1	59	5	487	Complex
100	246	sputum	bronchopneumonia	pediatric	396	10	2	15	8	26	61	3	396	Complex
101	249	sputum	chronic obstructive pulmonary disease	department of respiratory and critical care medicine	143	1	1	1	38	15	1	5	3	Complex
102	250	sputum	bronchopneumonia	pediatric	1002	33	8	1	16	49	2	3	107	Complex
103	252	sputum	bronchitis	pediatric	487	40	1	1	14	1	59	5	487	Complex
104	253	sputum	bronchopneumonia	pediatric	84	29	7	13	1	45	13	1	84	Complex
105	254	sputum	bronchitis	pediatric	57	14	7	13	7	17	13	17	57	Complex
106	258	sputum	bronchitis	pediatric	1218	33	8	16	16	17	2	127	107	Complex
107	259	sputum	bronchopneumonia	pediatric	11	1	8	1	14	9	14	13	11	Complex
108	260	sputum	bronchitis	pediatric	487	40	1	1	14	1	59	5	487	Complex
109	262	sputum	bronchitis	pediatric	12	1	1	1	13	13	25	16	12	Complex
110	264	sputum	other	psychiatry	481	5	1	1	1	1	2	91	3	Complex
111	265	sputum	bronchopneumonia	pediatric	834	55	11	16	14	89	113	3	390	Complex
112	266	sputum	bronchopneumonia	pediatric	155	16	8	16	16	30	1	3	155	Complex
113	268	throat swab	acute suppurative tonsillitis	pediatric	422	14	7	1	30	1	21	1	422	Complex
114	271	sputum	acute suppurative tonsillitis	pediatric	107	33	8	16	16	49	2	3	107	Complex
115	275	sputum	bronchitis	pediatric	422	14	7	1	30	1	21	1	422	Complex
116	276	sputum	bronchitis	emergency treatment	2131	14	7	13	7	17	2	17	57	Complex
117	277	throat swab	bronchitis	pediatric	1002	33	8	1	16	49	2	3	107	Complex
118	279	sputum	bronchopneumonia	pediatric	1529	118	8	16	14	70	1	3	1529	Complex
119	280	sputum	acute suppurative tonsillitis	pediatric	107	33	8	16	16	49	2	3	107	Complex
120	281	sputum	acute suppurative tonsillitis	pediatric	1709	1	1	44	97	61	21	5	389	Complex
121	282	sputum	acute suppurative tonsillitis	pediatric	103	1	1	1	14	9	14	13	11	Complex
122	283	sputum	acute suppurative tonsillitis	pediatric	2189	159	155	204	77	136	156	10	-	-
123	284	alveolar lavage fluid	bronchopneumonia	otolaryngology	183	14	44	1	1	22	1	5	183	Complex
124	285	sputum	bronchopneumonia	pediatric	481	5	1	1	1	1	2	91	3	Complex
125	286	sputum	bronchopneumonia	pediatric	760	23	3	5	1	11	66	21	1030	Complex
126	288	sputum	acute suppurative tonsillitis	pediatric	481	5	1	1	1	1	2	91	3	Complex
127	290	sputum	bronchitis	pediatric	107	33	8	16	16	49	2	3	107	Complex
128	291	sputum	bronchitis	pediatric	57	14	7	13	7	17	13	17	57	Complex
129	292	sputum	bronchitis	pediatric	107	33	8	16	16	49	2	3	107	Complex
130	293	sputum	bronchitis	pediatric	103	1	1	1	14	9	14	13	11	Complex
131	296	sputum	bronchopneumonia	pediatric	107	33	8	16	16	49	2	3	107	Complex
132	298	sputum	bronchopneumonia	pediatric	107	33	8	16	16	49	2	3	107	Complex
133	301	sputum	acute suppurative tonsillitis	pediatric	57	14	7	13	7	17	13	17	57	Complex
134	302	throat swab	bronchopneumonia	pediatric	107	33	8	16	16	49	2	3	107	Complex
135	303	sputum	bronchitis	pediatric	107	33	8	16	16	49	2	3	107	Complex
136	304	sputum	bronchitis	neurology	12	1	1	1	13	13	25	16	12	Complex
137	306	sputum	bronchitis	pediatric	1002	33	8	1	16	49	2	3	107	Complex
138	307	sputum	acute suppurative tonsillitis	emergency treatment	107	33	8	16	16	49	2	3	107	Complex
139	309	sputum	bronchopneumonia	pediatric	2043	40	1	1	14	303	59	5	487	Complex
140	310	sputum	bronchopneumonia	pediatric	139	1	1	1	14	45	14	21	139	Complex
141	311	sputum	bronchitis	pediatric	107	33	8	16	16	49	2	3	107	Complex
142	312	sputum	bronchitis	pediatric	107	33	8	16	16	49	2	3	107	Complex
143	313	sputum	acute suppurative tonsillitis	pediatric	836	1	11	18	18	62	1	5	836	Complex
144	315	sputum	acute suppurative tonsillitis	pediatric	1002	33	8	1	16	49	2	3	107	Complex
145	319	sputum	acute suppurative tonsillitis	pediatric	1494	1	1	101	10	1	31	13	-	-
146	321	sputum	bronchopneumonia	pediatric	593	118	8	16	14	7	1	3	1529	Complex
147	322	sputum	bronchopneumonia	pediatric	107	33	8	16	16	49	2	3	107	Complex
148	323	sputum	bronchitis	pediatric	107	33	8	16	16	49	2	3	107	Complex
149	324	sputum	bronchopneumonia	pediatric	12	1	1	1	13	13	25	16	12	Complex
150	325	sputum	bronchopneumonia	pediatric	57	14	7	13	7	17	13	17	57	Complex
151	327	sputum	bronchopneumonia	pediatric	107	33	8	16	16	49	2	3	107	Complex
152	328	throat swab	bronchopneumonia	pediatric	12	1	1	1	13	13	25	16	12	Complex
153	329	sputum	bronchopneumonia	pediatric	107	33	8	16	16	49	2	3	107	Complex
154	332	sputum	acute suppurative tonsillitis	pediatric	2043	40	1	1	14	303	59	5	487	Complex
155	333	sputum	acute suppurative tonsillitis	pediatric	107	33	8	16	16	49	2	3	107	Complex
156	338	sputum	bronchopneumonia	pediatric	57	14	7	13	7	17	13	17	57	Complex
157	339	sputum	bronchopneumonia	pediatric	136	1	1	1	1	67	42	5	3	Complex
158	342	sputum	bronchopneumonia	cardiovascular medicine	107	33	8	16	16	49	2	3	107	Complex
159	345	sputum	acute suppurative tonsillitis	pediatric	11	1	8	1	14	9	14	13	11	Complex
160	348	sputum	bronchopneumonia	pediatric	408	1	1	1	1	1	21	5	3	Complex
161	349	sputum	bronchopneumonia	pediatric	107	33	8	16	16	49	2	3	107	Complex

## Sheet: Sheet2
ID	country	ST	adk	atpG	frdB	fucK	mdh	pgi	recA	Clonal	Complex
GYSYY34	Guizhou	12	1	1	1	13	13	25	16	12	Complex
GYSYY44	Guizhou	408	1	1	1	1	1	21	5	3	Complex
GYSYY56	Guizhou	103	1	1	1	14	9	14	13	11	Complex
GYSYY60	Guizhou	183	14	44	1	1	22	1	5	183	Complex
GYSYY61	Guizhou	57	14	7	13	7	17	13	17	57	Complex
GYSYY62	Guizhou	57	14	7	13	7	17	13	17	57	Complex
GYSYY67	Guizhou	2043	40	1	1	14	303	59	5	487	Complex
GYSYY68	Guizhou	84	29	7	13	1	45	13	1	84	Complex
GYSYY69	Guizhou	487	40	1	1	14	1	59	5	487	Complex
GYSYY70	Guizhou	487	40	1	1	14	1	59	5	487	Complex
GYSYY73	Guizhou	139	1	1	1	14	45	14	21	139	Complex
GYSYY74	Guizhou	3	1	1	1	1	1	1	5	3	Complex
GYSYY75	Guizhou	2253	1	1	1	1	1	21	171	3	Complex
GYSYY77	Guizhou	760	23	3	5	1	11	66	21	1030	Complex
GYSYY79	Guizhou	2253	1	1	1	1	1	21	171	3	Complex
GYSYY81	Guizhou	487	40	1	1	14	1	59	5	487	Complex
GYSYY82	Guizhou	103	1	1	1	14	9	14	13	11	Complex
GYSYY83	Guizhou	2253	1	1	1	1	1	21	171	3	Complex
GYSYY84	Guizhou	1218	33	8	16	16	17	2	127	107	Complex
GYSYY85	Guizhou	422	14	7	1	30	1	21	1	422	Complex
GYSYY86	Guizhou	3	1	1	1	1	1	1	5	3	Complex
GYSYY88	Guizhou	57	14	7	13	7	17	13	17	57	Complex
GYSYY89	Guizhou	487	40	1	1	14	1	59	5	487	Complex
GYSYY90	Guizhou	12	1	1	1	13	13	25	16	12	Complex
GYSYY94	Guizhou	103	1	1	1	14	9	14	13	11	Complex
GYSYY96	Guizhou	103	1	1	1	14	9	14	13	11	Complex
GYSYY97	Guizhou	834	55	11	16	14	89	113	3	390	Complex
GYSYY102	Guizhou	422	14	7	1	30	1	21	1	422	Complex
GYSYY104	Guizhou	1585	51	36	41	1	158	233	18	-	-
GYSYY105	Guizhou	107	33	8	16	16	49	2	3	107	Complex
GYSYY106	Guizhou	2179	17	1	38	18	116	156	48	-	-
GYSYY110	Guizhou	12	1	1	1	13	13	25	16	12	Complex
GYSYY111	Guizhou	142	1	1	1	35	15	53	38	142	Complex
GYSYY112	Guizhou	107	33	8	16	16	49	2	3	107	Complex
GYSYY113	Guizhou	1529	118	8	16	14	70	1	3	1529	Complex
GYSYY114	Guizhou	487	40	1	1	14	1	59	5	487	Complex
GYSYY115	Guizhou	1574	29	7	13	56	45	13	142	84	Complex
GYSYY119	Guizhou	12	1	1	1	13	13	25	16	12	Complex
GYSYY120	Guizhou	84	29	7	13	1	45	13	1	84	Complex
GYSYY121	Guizhou	836	1	11	18	18	62	1	5	836	Complex
GYSYY123	Guizhou	12	1	1	1	13	13	25	16	12	Complex
GYSYY124	Guizhou	107	33	8	16	16	49	2	3	107	Complex
GYSYY125	Guizhou	139	1	1	1	14	45	14	21	139	Complex
GYSYY128	Guizhou	103	1	1	1	14	9	14	13	11	Complex
GYSYY135	Guizhou	487	40	1	1	14	1	59	5	487	Complex
GYSYY136	Guizhou	549	42	9	8	1	26	130	4	549	Complex
GYSYY137	Guizhou	12	1	1	1	13	13	25	16	12	Complex
GYSYY139	Guizhou	396	10	2	15	8	26	61	3	396	Complex
GYSYY141	Guizhou	12	1	1	1	13	13	25	16	12	Complex
GYSYY142	Guizhou	155	16	8	16	16	30	1	3	155	Complex
GYSYY146	Guizhou	481	5	1	1	1	1	2	91	3	Complex
GYSYY147	Guizhou	2191	1	1	1	38	70	1	5	3	Complex
GYSYY149	Guizhou	487	40	1	1	14	1	59	5	487	Complex
GYSYY151	Guizhou	2043	40	1	1	14	303	59	5	487	Complex
GYSYY152	Guizhou	107	33	8	16	16	49	2	3	107	Complex
GYSYY154	Guizhou	1032	52	1	1	14	15	1	5	3	Complex
GYSYY155	Guizhou	155	16	8	16	16	30	1	3	155	Complex
GYSYY159	Guizhou	107	33	8	16	16	49	2	3	107	Complex
GYSYY160	Guizhou	2489	50	12	32	94	84	58	125	-	-
GYSYY163	Guizhou	155	16	8	16	16	30	1	3	155	Complex
GYSYY164	Guizhou	481	5	1	1	1	1	2	91	3	Complex
GYSYY165	Guizhou	321	28	14	1	1	62	13	1	321	Complex
GYSYY166	Guizhou	136	1	1	1	1	67	42	5	3	Complex
GYSYY168	Guizhou	14	5	1	1	1	1	2	5	3	Complex
GYSYY169	Guizhou	836	1	11	18	18	62	1	5	836	Complex
GYSYY171	Guizhou	142	1	1	1	35	15	53	38	142	Complex
GYSYY174	Guizhou	266	3	18	53	15	86	14	23	266	Complex
GYSYY175	Guizhou	914	1	1	1	14	89	127	37	139	Complex
GYSYY176	Guizhou	57	14	7	13	7	17	13	17	57	Complex
GYSYY177	Guizhou	914	1	1	1	14	89	127	37	139	Complex
GYSYY180	Guizhou	143	1	1	1	38	15	1	5	3	Complex
GYSYY181	Guizhou	1242	16	8	16	16	78	1	3	155	Complex
GYSYY182	Guizhou	1545	71	1	1	14	89	62	37	-	Complex
GYSYY183	Guizhou	1545	71	1	1	14	89	62	37	-	Complex
GYSYY187	Guizhou	266	3	18	53	15	86	14	23	266	Complex
GYSYY189	Guizhou	107	33	8	16	16	49	2	3	107	Complex
GYSYY190	Guizhou	396	10	2	15	8	26	61	3	396	Complex
GYSYY195	Guizhou	105	3	9	8	2	14	8	4	105	Complex
GYSYY199	Guizhou	1002	33	8	1	16	49	2	3	107	Complex
GYSYY200	Guizhou	12	1	1	1	13	13	25	16	12	Complex
GYSYY203	Guizhou	113	40	3	38	1	15	40	21	1426	Complex
GYSYY205	Guizhou	107	33	8	16	16	49	2	3	107	Complex
GYSYY208	Guizhou	496	14	7	1	30	150	21	1	422	Complex
GYSYY209	Guizhou	914	1	1	1	14	89	127	37	139	Complex
GYSYY210	Guizhou	245	1	24	18	18	27	1	5	836	Complex
GYSYY214	Guizhou	107	33	8	16	16	49	2	3	107	Complex
GYSYY216	Guizhou	107	33	8	16	16	49	2	3	107	Complex
GYSYY218	Guizhou	1218	33	8	16	16	17	2	127	107	Complex
GYSYY219	Guizhou	1218	33	8	16	16	17	2	127	107	Complex
GYSYY220	Guizhou	142	1	1	1	35	15	53	38	142	Complex
GYSYY221	Guizhou	1218	33	8	16	16	17	2	127	107	Complex
GYSYY223	Guizhou	1709	1	1	44	97	61	21	5	389	Complex
GYSYY224	Guizhou	1324	14	7	13	15	81	224	1	-	-
GYSYY227	Guizhou	396	10	2	15	8	26	61	3	396	Complex
GYSYY228	Guizhou	422	14	7	1	30	1	21	1	422	Complex
GYSYY229	Guizhou	155	16	8	16	16	30	1	3	155	Complex
GYSYY234	Guizhou	12	1	1	1	13	13	25	16	12	Complex
GYSYY235	Guizhou	396	10	2	15	8	26	61	3	396	Complex
GYSYY238	Guizhou	487	40	1	1	14	1	59	5	487	Complex
GYSYY246	Guizhou	396	10	2	15	8	26	61	3	396	Complex
GYSYY249	Guizhou	143	1	1	1	38	15	1	5	3	Complex
GYSYY250	Guizhou	1002	33	8	1	16	49	2	3	107	Complex
GYSYY252	Guizhou	487	40	1	1	14	1	59	5	487	Complex
GYSYY253	Guizhou	84	29	7	13	1	45	13	1	84	Complex
GYSYY254	Guizhou	57	14	7	13	7	17	13	17	57	Complex
GYSYY258	Guizhou	1218	33	8	16	16	17	2	127	107	Complex
GYSYY259	Guizhou	11	1	8	1	14	9	14	13	11	Complex
GYSYY260	Guizhou	487	40	1	1	14	1	59	5	487	Complex
GYSYY262	Guizhou	12	1	1	1	13	13	25	16	12	Complex
GYSYY264	Guizhou	481	5	1	1	1	1	2	91	3	Complex
GYSYY265	Guizhou	834	55	11	16	14	89	113	3	390	Complex
GYSYY266	Guizhou	155	16	8	16	16	30	1	3	155	Complex
GYSYY268	Guizhou	422	14	7	1	30	1	21	1	422	Complex
GYSYY271	Guizhou	107	33	8	16	16	49	2	3	107	Complex
GYSYY275	Guizhou	422	14	7	1	30	1	21	1	422	Complex
GYSYY276	Guizhou	2131	14	7	13	7	17	2	17	57	Complex
GYSYY277	Guizhou	1002	33	8	1	16	49	2	3	107	Complex
GYSYY279	Guizhou	1529	118	8	16	14	70	1	3	1529	Complex
GYSYY280	Guizhou	107	33	8	16	16	49	2	3	107	Complex
GYSYY281	Guizhou	1709	1	1	44	97	61	21	5	389	Complex
GYSYY282	Guizhou	103	1	1	1	14	9	14	13	11	Complex
GYSYY283	Guizhou	2189	159	155	204	77	136	156	10	-	-
GYSYY284	Guizhou	183	14	44	1	1	22	1	5	183	Complex
GYSYY285	Guizhou	481	5	1	1	1	1	2	91	3	Complex
GYSYY286	Guizhou	760	23	3	5	1	11	66	21	1030	Complex
GYSYY288	Guizhou	481	5	1	1	1	1	2	91	3	Complex
GYSYY290	Guizhou	107	33	8	16	16	49	2	3	107	Complex
GYSYY291	Guizhou	57	14	7	13	7	17	13	17	57	Complex
GYSYY292	Guizhou	107	33	8	16	16	49	2	3	107	Complex
GYSYY293	Guizhou	103	1	1	1	14	9	14	13	11	Complex
GYSYY296	Guizhou	107	33	8	16	16	49	2	3	107	Complex
GYSYY298	Guizhou	107	33	8	16	16	49	2	3	107	Complex
GYSYY301	Guizhou	57	14	7	13	7	17	13	17	57	Complex
GYSYY302	Guizhou	107	33	8	16	16	49	2	3	107	Complex
GYSYY303	Guizhou	107	33	8	16	16	49	2	3	107	Complex
GYSYY304	Guizhou	12	1	1	1	13	13	25	16	12	Complex
GYSYY306	Guizhou	1002	33	8	1	16	49	2	3	107	Complex
GYSYY307	Guizhou	107	33	8	16	16	49	2	3	107	Complex
GYSYY309	Guizhou	2043	40	1	1	14	303	59	5	487	Complex
GYSYY310	Guizhou	139	1	1	1	14	45	14	21	139	Complex
GYSYY311	Guizhou	107	33	8	16	16	49	2	3	107	Complex
GYSYY312	Guizhou	107	33	8	16	16	49	2	3	107	Complex
GYSYY313	Guizhou	836	1	11	18	18	62	1	5	836	Complex
GYSYY315	Guizhou	1002	33	8	1	16	49	2	3	107	Complex
GYSYY319	Guizhou	1494	1	1	101	10	1	31	13	-	-
GYSYY321	Guizhou	593	118	8	16	14	7	1	3	1529	Complex
GYSYY322	Guizhou	107	33	8	16	16	49	2	3	107	Complex
GYSYY323	Guizhou	107	33	8	16	16	49	2	3	107	Complex
GYSYY324	Guizhou	12	1	1	1	13	13	25	16	12	Complex
GYSYY325	Guizhou	57	14	7	13	7	17	13	17	57	Complex
GYSYY327	Guizhou	107	33	8	16	16	49	2	3	107	Complex
GYSYY328	Guizhou	12	1	1	1	13	13	25	16	12	Complex
GYSYY329	Guizhou	107	33	8	16	16	49	2	3	107	Complex
GYSYY332	Guizhou	2043	40	1	1	14	303	59	5	487	Complex
GYSYY333	Guizhou	107	33	8	16	16	49	2	3	107	Complex
GYSYY338	Guizhou	57	14	7	13	7	17	13	17	57	Complex
GYSYY339	Guizhou	136	1	1	1	1	67	42	5	3	Complex
GYSYY342	Guizhou	107	33	8	16	16	49	2	3	107	Complex
GYSYY345	Guizhou	11	1	8	1	14	9	14	13	11	Complex
GYSYY348	Guizhou	408	1	1	1	1	1	21	5	3	Complex
GYSYY349	Guizhou	107	33	8	16	16	49	2	3	107	Complex
5	Finland	3	1	1	1	1	1	1	5	3	Complex
481	USA	3	1	1	1	1	1	1	5	3	Complex
487	USA	3	1	1	1	1	1	1	5	3	Complex
493	USA	3	1	1	1	1	1	1	5	3	Complex
496	USA	3	1	1	1	1	1	1	5	3	Complex
941	Poland	3	1	1	1	1	1	1	5	3	Complex
973	USA	3	1	1	1	1	1	1	5	3	Complex
1505	Finland	3	1	1	1	1	1	1	5	3	Complex
1507	Finland	3	1	1	1	1	1	1	5	3	Complex
1584	USA	3	1	1	1	1	1	1	5	3	Complex
2191	Sweden	3	1	1	1	1	1	1	5	3	Complex
2364	USA	3	1	1	1	1	1	1	5	3	Complex
2908	Japan	3	1	1	1	1	1	1	5	3	Complex
2918	Japan	3	1	1	1	1	1	1	5	3	Complex
2921	Japan	3	1	1	1	1	1	1	5	3	Complex
2972	Japan	3	1	1	1	1	1	1	5	3	Complex
3035	Japan	3	1	1	1	1	1	1	5	3	Complex
3052	Japan	3	1	1	1	1	1	1	5	3	Complex
3253	Canada	3	1	1	1	1	1	1	5	3	Complex
3366	France	3	1	1	1	1	1	1	5	3	Complex
3371	France	3	1	1	1	1	1	1	5	3	Complex
3423	France	3	1	1	1	1	1	1	5	3	Complex
3618	France	3	1	1	1	1	1	1	5	3	Complex
3625	France	3	1	1	1	1	1	1	5	3	Complex
3633	France	3	1	1	1	1	1	1	5	3	Complex
3634	France	3	1	1	1	1	1	1	5	3	Complex
3766	Australia	3	1	1	1	1	1	1	5	3	Complex
3767	Australia	3	1	1	1	1	1	1	5	3	Complex
3834	USA	3	1	1	1	1	1	1	5	3	Complex
3844	USA	3	1	1	1	1	1	1	5	3	Complex
3861	USA	3	1	1	1	1	1	1	5	3	Complex
3931	USA	3	1	1	1	1	1	1	5	3	Complex
3940	USA	3	1	1	1	1	1	1	5	3	Complex
4022	USA	3	1	1	1	1	1	1	5	3	Complex
4094	USA	3	1	1	1	1	1	1	5	3	Complex
4107	USA	3	1	1	1	1	1	1	5	3	Complex
4120	USA	3	1	1	1	1	1	1	5	3	Complex
4184	USA	3	1	1	1	1	1	1	5	3	Complex
4201	USA	3	1	1	1	1	1	1	5	3	Complex
4281	USA	3	1	1	1	1	1	1	5	3	Complex
4496	USA	3	1	1	1	1	1	1	5	3	Complex
4582	France	3	1	1	1	1	1	1	5	3	Complex
4613	France	3	1	1	1	1	1	1	5	3	Complex
4639	France	3	1	1	1	1	1	1	5	3	Complex
4755	France	3	1	1	1	1	1	1	5	3	Complex
4935	China	3	1	1	1	1	1	1	5	3	Complex
5230	Finland	3	1	1	1	1	1	1	5	3	Complex
5374	Finland	3	1	1	1	1	1	1	5	3	Complex
5547	Japan	3	1	1	1	1	1	1	5	3	Complex
5554	Japan	3	1	1	1	1	1	1	5	3	Complex
5581	UK	3	1	1	1	1	1	1	5	3	Complex
5765	France	3	1	1	1	1	1	1	5	3	Complex
9868	Czech Republic	3	1	1	1	1	1	1	5	3	Complex
14012	France	3	1	1	1	1	1	1	5	3	Complex
14970	Spain	3	1	1	1	1	1	1	5	3	Complex
16115	Ireland	3	1	1	1	1	1	1	5	3	Complex
16573	Denmark	3	1	1	1	1	1	1	5	3	Complex
19865	Germany	3	1	1	1	1	1	1	5	3	Complex
33	Finland	11	1	8	1	14	9	14	13	11	Complex
34	Finland	11	1	8	1	14	9	14	13	11	Complex
1231	Czech Republic	11	1	8	1	14	9	14	13	11	Complex
1565	USA	11	1	8	1	14	9	14	13	11	Complex
1569	USA	11	1	8	1	14	9	14	13	11	Complex
2711	Japan	11	1	8	1	14	9	14	13	11	Complex
2753	Japan	11	1	8	1	14	9	14	13	11	Complex
2870	Japan	11	1	8	1	14	9	14	13	11	Complex
2873	Japan	11	1	8	1	14	9	14	13	11	Complex
2917	Japan	11	1	8	1	14	9	14	13	11	Complex
2934	Japan	11	1	8	1	14	9	14	13	11	Complex
2977	Japan	11	1	8	1	14	9	14	13	11	Complex
3049	Japan	11	1	8	1	14	9	14	13	11	Complex
3051	Japan	11	1	8	1	14	9	14	13	11	Complex
3239	Canada	11	1	8	1	14	9	14	13	11	Complex
3381	France	11	1	8	1	14	9	14	13	11	Complex
3897	USA	11	1	8	1	14	9	14	13	11	Complex
3978	USA	11	1	8	1	14	9	14	13	11	Complex
4008	USA	11	1	8	1	14	9	14	13	11	Complex
4059	USA	11	1	8	1	14	9	14	13	11	Complex
4221	USA	11	1	8	1	14	9	14	13	11	Complex
4481	USA	11	1	8	1	14	9	14	13	11	Complex
5191	Finland	11	1	8	1	14	9	14	13	11	Complex
5332	Finland	11	1	8	1	14	9	14	13	11	Complex
5500	Australia	11	1	8	1	14	9	14	13	11	Complex
5795	France	11	1	8	1	14	9	14	13	11	Complex
13875	Czech Republic	11	1	8	1	14	9	14	13	11	Complex
16614	Denmark	11	1	8	1	14	9	14	13	11	Complex
16622	Denmark	11	1	8	1	14	9	14	13	11	Complex
16644	Australia	11	1	8	1	14	9	14	13	11	Complex
16645	Australia	11	1	8	1	14	9	14	13	11	Complex
19839	Germany	11	1	8	1	14	9	14	13	11	Complex
19867	Germany	11	1	8	1	14	9	14	13	11	Complex
19883	Germany	11	1	8	1	14	9	14	13	11	Complex
20057	Germany	11	1	8	1	14	9	14	13	11	Complex
35	Finland	12	1	1	1	13	13	25	16	12	Complex
212	Czech Republic	12	1	1	1	13	13	25	16	12	Complex
1514	Finland	12	1	1	1	13	13	25	16	12	Complex
1516	Finland	12	1	1	1	13	13	25	16	12	Complex
1544	Israel	12	1	1	1	13	13	25	16	12	Complex
1580	USA	12	1	1	1	13	13	25	16	12	Complex
2401	Australia	12	1	1	1	13	13	25	16	12	Complex
2705	Japan	12	1	1	1	13	13	25	16	12	Complex
2744	Japan	12	1	1	1	13	13	25	16	12	Complex
2966	Japan	12	1	1	1	13	13	25	16	12	Complex
3235	Canada	12	1	1	1	13	13	25	16	12	Complex
3292	France	12	1	1	1	13	13	25	16	12	Complex
3309	France	12	1	1	1	13	13	25	16	12	Complex
3316	France	12	1	1	1	13	13	25	16	12	Complex
3363	France	12	1	1	1	13	13	25	16	12	Complex
3455	France	12	1	1	1	13	13	25	16	12	Complex
3486	Japan	12	1	1	1	13	13	25	16	12	Complex
3538	France	12	1	1	1	13	13	25	16	12	Complex
3550	France	12	1	1	1	13	13	25	16	12	Complex
3551	France	12	1	1	1	13	13	25	16	12	Complex
3616	France	12	1	1	1	13	13	25	16	12	Complex
3643	France	12	1	1	1	13	13	25	16	12	Complex
3930	USA	12	1	1	1	13	13	25	16	12	Complex
3985	USA	12	1	1	1	13	13	25	16	12	Complex
4106	USA	12	1	1	1	13	13	25	16	12	Complex
4158	USA	12	1	1	1	13	13	25	16	12	Complex
4180	USA	12	1	1	1	13	13	25	16	12	Complex
4385	USA	12	1	1	1	13	13	25	16	12	Complex
4404	USA	12	1	1	1	13	13	25	16	12	Complex
4650	France	12	1	1	1	13	13	25	16	12	Complex
4753	France	12	1	1	1	13	13	25	16	12	Complex
4763	France	12	1	1	1	13	13	25	16	12	Complex
4797	France	12	1	1	1	13	13	25	16	12	Complex
4807	France	12	1	1	1	13	13	25	16	12	Complex
4844	Cameroon	12	1	1	1	13	13	25	16	12	Complex
4894	UK [England]	12	1	1	1	13	13	25	16	12	Complex
4919	China	12	1	1	1	13	13	25	16	12	Complex
4938	China	12	1	1	1	13	13	25	16	12	Complex
5190	Finland	12	1	1	1	13	13	25	16	12	Complex
5221	Finland	12	1	1	1	13	13	25	16	12	Complex
5331	Finland	12	1	1	1	13	13	25	16	12	Complex
5362	Finland	12	1	1	1	13	13	25	16	12	Complex
5543	Australia	12	1	1	1	13	13	25	16	12	Complex
5608	France	12	1	1	1	13	13	25	16	12	Complex
5635	France	12	1	1	1	13	13	25	16	12	Complex
6230	Czech Republic	12	1	1	1	13	13	25	16	12	Complex
6246	Czech Republic	12	1	1	1	13	13	25	16	12	Complex
6250	Czech Republic	12	1	1	1	13	13	25	16	12	Complex
6266	Czech Republic	12	1	1	1	13	13	25	16	12	Complex
16015	Czech Republic	12	1	1	1	13	13	25	16	12	Complex
16530	Australia	12	1	1	1	13	13	25	16	12	Complex
16583	Denmark	12	1	1	1	13	13	25	16	12	Complex
16617	Denmark	12	1	1	1	13	13	25	16	12	Complex
18339	Czech Republic	12	1	1	1	13	13	25	16	12	Complex
19905	Germany	12	1	1	1	13	13	25	16	12	Complex
19950	Germany	12	1	1	1	13	13	25	16	12	Complex
20000	Germany	12	1	1	1	13	13	25	16	12	Complex
20024	Germany	12	1	1	1	13	13	25	16	12	Complex
20032	Germany	12	1	1	1	13	13	25	16	12	Complex
39	Finland	14	5	1	1	1	1	2	5	3	Complex
245	USA	14	5	1	1	1	1	2	5	3	Complex
397	USA	14	5	1	1	1	1	2	5	3	Complex
931	Poland	14	5	1	1	1	1	2	5	3	Complex
932	Poland	14	5	1	1	1	1	2	5	3	Complex
1234	Czech Republic	14	5	1	1	1	1	2	5	3	Complex
1254	Czech Republic	14	5	1	1	1	1	2	5	3	Complex
2786	Japan	14	5	1	1	1	1	2	5	3	Complex
3185	Sweden	14	5	1	1	1	1	2	5	3	Complex
3203	Canada	14	5	1	1	1	1	2	5	3	Complex
3437	France	14	5	1	1	1	1	2	5	3	Complex
3580	France	14	5	1	1	1	1	2	5	3	Complex
3599	France	14	5	1	1	1	1	2	5	3	Complex
3604	France	14	5	1	1	1	1	2	5	3	Complex
3622	France	14	5	1	1	1	1	2	5	3	Complex
3858	USA	14	5	1	1	1	1	2	5	3	Complex
4024	USA	14	5	1	1	1	1	2	5	3	Complex
4034	USA	14	5	1	1	1	1	2	5	3	Complex
4073	USA	14	5	1	1	1	1	2	5	3	Complex
4117	USA	14	5	1	1	1	1	2	5	3	Complex
4121	USA	14	5	1	1	1	1	2	5	3	Complex
4161	USA	14	5	1	1	1	1	2	5	3	Complex
4220	USA	14	5	1	1	1	1	2	5	3	Complex
4237	USA	14	5	1	1	1	1	2	5	3	Complex
4340	USA	14	5	1	1	1	1	2	5	3	Complex
4348	USA	14	5	1	1	1	1	2	5	3	Complex
4634	France	14	5	1	1	1	1	2	5	3	Complex
5163	USA	14	5	1	1	1	1	2	5	3	Complex
5179	USA	14	5	1	1	1	1	2	5	3	Complex
5183	USA	14	5	1	1	1	1	2	5	3	Complex
5243	Finland	14	5	1	1	1	1	2	5	3	Complex
5261	UK	14	5	1	1	1	1	2	5	3	Complex
5289	Finland	14	5	1	1	1	1	2	5	3	Complex
5391	Finland	14	5	1	1	1	1	2	5	3	Complex
5408	Finland	14	5	1	1	1	1	2	5	3	Complex
5488	Australia	14	5	1	1	1	1	2	5	3	Complex
5559	Finland	14	5	1	1	1	1	2	5	3	Complex
5747	France	14	5	1	1	1	1	2	5	3	Complex
14023	France	14	5	1	1	1	1	2	5	3	Complex
14976	Spain	14	5	1	1	1	1	2	5	3	Complex
14982	Spain	14	5	1	1	1	1	2	5	3	Complex
15941	Portugal	14	5	1	1	1	1	2	5	3	Complex
15950	Portugal	14	5	1	1	1	1	2	5	3	Complex
15967	Portugal	14	5	1	1	1	1	2	5	3	Complex
19915	Germany	14	5	1	1	1	1	2	5	3	Complex
19925	Germany	14	5	1	1	1	1	2	5	3	Complex
19926	Germany	14	5	1	1	1	1	2	5	3	Complex
19990	Germany	14	5	1	1	1	1	2	5	3	Complex
20083	Germany	14	5	1	1	1	1	2	5	3	Complex
119	Finland	57	14	7	13	7	17	13	17	57	Complex
243	USA	57	14	7	13	7	17	13	17	57	Complex
408	USA	57	14	7	13	7	17	13	17	57	Complex
907	Poland	57	14	7	13	7	17	13	17	57	Complex
908	Poland	57	14	7	13	7	17	13	17	57	Complex
909	Poland	57	14	7	13	7	17	13	17	57	Complex
910	Poland	57	14	7	13	7	17	13	17	57	Complex
1221	Czech Republic	57	14	7	13	7	17	13	17	57	Complex
1241	Czech Republic	57	14	7	13	7	17	13	17	57	Complex
1455	South Africa	57	14	7	13	7	17	13	17	57	Complex
1508	Finland	57	14	7	13	7	17	13	17	57	Complex
1520	Finland	57	14	7	13	7	17	13	17	57	Complex
1523	Finland	57	14	7	13	7	17	13	17	57	Complex
1529	Finland	57	14	7	13	7	17	13	17	57	Complex
1530	Finland	57	14	7	13	7	17	13	17	57	Complex
1543	Israel	57	14	7	13	7	17	13	17	57	Complex
1545	Israel	57	14	7	13	7	17	13	17	57	Complex
1549	Israel	57	14	7	13	7	17	13	17	57	Complex
1552	Israel	57	14	7	13	7	17	13	17	57	Complex
1553	Israel	57	14	7	13	7	17	13	17	57	Complex
1554	Israel	57	14	7	13	7	17	13	17	57	Complex
1572	USA	57	14	7	13	7	17	13	17	57	Complex
1581	USA	57	14	7	13	7	17	13	17	57	Complex
1583	USA	57	14	7	13	7	17	13	17	57	Complex
1586	USA	57	14	7	13	7	17	13	17	57	Complex
1589	USA	57	14	7	13	7	17	13	17	57	Complex
1594	USA	57	14	7	13	7	17	13	17	57	Complex
1595	USA	57	14	7	13	7	17	13	17	57	Complex
1675	The Netherlands	57	14	7	13	7	17	13	17	57	Complex
1676	The Netherlands	57	14	7	13	7	17	13	17	57	Complex
2179	Sweden	57	14	7	13	7	17	13	17	57	Complex
2180	Sweden	57	14	7	13	7	17	13	17	57	Complex
2184	Sweden	57	14	7	13	7	17	13	17	57	Complex
2187	Sweden	57	14	7	13	7	17	13	17	57	Complex
2189	Sweden	57	14	7	13	7	17	13	17	57	Complex
2190	Sweden	57	14	7	13	7	17	13	17	57	Complex
2197	Sweden	57	14	7	13	7	17	13	17	57	Complex
2198	Sweden	57	14	7	13	7	17	13	17	57	Complex
2200	Sweden	57	14	7	13	7	17	13	17	57	Complex
2201	Sweden	57	14	7	13	7	17	13	17	57	Complex
2202	Sweden	57	14	7	13	7	17	13	17	57	Complex
2206	Sweden	57	14	7	13	7	17	13	17	57	Complex
2413	Australia	57	14	7	13	7	17	13	17	57	Complex
2707	Japan	57	14	7	13	7	17	13	17	57	Complex
2717	Japan	57	14	7	13	7	17	13	17	57	Complex
2725	Japan	57	14	7	13	7	17	13	17	57	Complex
2742	Japan	57	14	7	13	7	17	13	17	57	Complex
2743	Japan	57	14	7	13	7	17	13	17	57	Complex
2747	Japan	57	14	7	13	7	17	13	17	57	Complex
2758	Japan	57	14	7	13	7	17	13	17	57	Complex
2869	Japan	57	14	7	13	7	17	13	17	57	Complex
2880	Japan	57	14	7	13	7	17	13	17	57	Complex
2940	Japan	57	14	7	13	7	17	13	17	57	Complex
2949	Japan	57	14	7	13	7	17	13	17	57	Complex
2952	Japan	57	14	7	13	7	17	13	17	57	Complex
2956	Japan	57	14	7	13	7	17	13	17	57	Complex
2979	Japan	57	14	7	13	7	17	13	17	57	Complex
2995	Japan	57	14	7	13	7	17	13	17	57	Complex
3036	Japan	57	14	7	13	7	17	13	17	57	Complex
3040	Japan	57	14	7	13	7	17	13	17	57	Complex
3046	Japan	57	14	7	13	7	17	13	17	57	Complex
3187	Sweden	57	14	7	13	7	17	13	17	57	Complex
3230	Canada	57	14	7	13	7	17	13	17	57	Complex
3298	France	57	14	7	13	7	17	13	17	57	Complex
3320	France	57	14	7	13	7	17	13	17	57	Complex
3350	France	57	14	7	13	7	17	13	17	57	Complex
3543	France	57	14	7	13	7	17	13	17	57	Complex
3588	France	57	14	7	13	7	17	13	17	57	Complex
3589	France	57	14	7	13	7	17	13	17	57	Complex
3590	France	57	14	7	13	7	17	13	17	57	Complex
3602	France	57	14	7	13	7	17	13	17	57	Complex
3825	USA	57	14	7	13	7	17	13	17	57	Complex
3936	USA	57	14	7	13	7	17	13	17	57	Complex
3974	USA	57	14	7	13	7	17	13	17	57	Complex
4007	USA	57	14	7	13	7	17	13	17	57	Complex
4061	USA	57	14	7	13	7	17	13	17	57	Complex
4226	USA	57	14	7	13	7	17	13	17	57	Complex
4276	USA	57	14	7	13	7	17	13	17	57	Complex
4400	USA	57	14	7	13	7	17	13	17	57	Complex
4614	France	57	14	7	13	7	17	13	17	57	Complex
4762	France	57	14	7	13	7	17	13	17	57	Complex
4796	France	57	14	7	13	7	17	13	17	57	Complex
4862	Cameroon	57	14	7	13	7	17	13	17	57	Complex
4893	UK [England]	57	14	7	13	7	17	13	17	57	Complex
4896	UK [England]	57	14	7	13	7	17	13	17	57	Complex
4915	China	57	14	7	13	7	17	13	17	57	Complex
4918	China	57	14	7	13	7	17	13	17	57	Complex
4925	China	57	14	7	13	7	17	13	17	57	Complex
5077	USA	57	14	7	13	7	17	13	17	57	Complex
5167	USA	57	14	7	13	7	17	13	17	57	Complex
5168	USA	57	14	7	13	7	17	13	17	57	Complex
5170	USA	57	14	7	13	7	17	13	17	57	Complex
5224	Finland	57	14	7	13	7	17	13	17	57	Complex
5241	Finland	57	14	7	13	7	17	13	17	57	Complex
5322	USA	57	14	7	13	7	17	13	17	57	Complex
5365	Finland	57	14	7	13	7	17	13	17	57	Complex
5389	Finland	57	14	7	13	7	17	13	17	57	Complex
5441	Switzerland	57	14	7	13	7	17	13	17	57	Complex
5626	France	57	14	7	13	7	17	13	17	57	Complex
5801	France	57	14	7	13	7	17	13	17	57	Complex
5805	France	57	14	7	13	7	17	13	17	57	Complex
14024	France	57	14	7	13	7	17	13	17	57	Complex
16111	Ireland	57	14	7	13	7	17	13	17	57	Complex
16529	Australia	57	14	7	13	7	17	13	17	57	Complex
16566	Denmark	57	14	7	13	7	17	13	17	57	Complex
16567	Denmark	57	14	7	13	7	17	13	17	57	Complex
16574	Denmark	57	14	7	13	7	17	13	17	57	Complex
16590	Denmark	57	14	7	13	7	17	13	17	57	Complex
19874	Germany	57	14	7	13	7	17	13	17	57	Complex
19991	Germany	57	14	7	13	7	17	13	17	57	Complex
20003	Germany	57	14	7	13	7	17	13	17	57	Complex
20025	Germany	57	14	7	13	7	17	13	17	57	Complex
20028	Germany	57	14	7	13	7	17	13	17	57	Complex
174	Czech Republic	84	29	7	13	1	45	13	1	84	Complex
966	USA	84	29	7	13	1	45	13	1	84	Complex
1540	Israel	84	29	7	13	1	45	13	1	84	Complex
2801	Japan	84	29	7	13	1	45	13	1	84	Complex
2942	Japan	84	29	7	13	1	45	13	1	84	Complex
3210	Canada	84	29	7	13	1	45	13	1	84	Complex
3289	France	84	29	7	13	1	45	13	1	84	Complex
4215	USA	84	29	7	13	1	45	13	1	84	Complex
4311	USA	84	29	7	13	1	45	13	1	84	Complex
4318	USA	84	29	7	13	1	45	13	1	84	Complex
4399	USA	84	29	7	13	1	45	13	1	84	Complex
4805	France	84	29	7	13	1	45	13	1	84	Complex
4905	China	84	29	7	13	1	45	13	1	84	Complex
5201	Spain	84	29	7	13	1	45	13	1	84	Complex
5342	Spain	84	29	7	13	1	45	13	1	84	Complex
5755	France	84	29	7	13	1	45	13	1	84	Complex
5793	France	84	29	7	13	1	45	13	1	84	Complex
14662	Czech Republic	84	29	7	13	1	45	13	1	84	Complex
20021	Germany	84	29	7	13	1	45	13	1	84	Complex
231	UK [Scotland]	103	1	1	1	14	9	14	13	11	Complex
942	Poland	103	1	1	1	14	9	14	13	11	Complex
1237	Czech Republic	103	1	1	1	14	9	14	13	11	Complex
1513	Finland	103	1	1	1	14	9	14	13	11	Complex
2461	UK	103	1	1	1	14	9	14	13	11	Complex
2895	Japan	103	1	1	1	14	9	14	13	11	Complex
2914	Japan	103	1	1	1	14	9	14	13	11	Complex
3241	Canada	103	1	1	1	14	9	14	13	11	Complex
3351	France	103	1	1	1	14	9	14	13	11	Complex
3367	France	103	1	1	1	14	9	14	13	11	Complex
3373	France	103	1	1	1	14	9	14	13	11	Complex
3416	France	103	1	1	1	14	9	14	13	11	Complex
3549	France	103	1	1	1	14	9	14	13	11	Complex
3557	France	103	1	1	1	14	9	14	13	11	Complex
3563	France	103	1	1	1	14	9	14	13	11	Complex
3583	France	103	1	1	1	14	9	14	13	11	Complex
3595	France	103	1	1	1	14	9	14	13	11	Complex
3998	USA	103	1	1	1	14	9	14	13	11	Complex
4005	USA	103	1	1	1	14	9	14	13	11	Complex
4028	USA	103	1	1	1	14	9	14	13	11	Complex
4036	USA	103	1	1	1	14	9	14	13	11	Complex
4045	USA	103	1	1	1	14	9	14	13	11	Complex
4126	USA	103	1	1	1	14	9	14	13	11	Complex
4209	USA	103	1	1	1	14	9	14	13	11	Complex
4231	USA	103	1	1	1	14	9	14	13	11	Complex
4264	USA	103	1	1	1	14	9	14	13	11	Complex
4362	USA	103	1	1	1	14	9	14	13	11	Complex
4407	USA	103	1	1	1	14	9	14	13	11	Complex
4536	USA	103	1	1	1	14	9	14	13	11	Complex
4589	France	103	1	1	1	14	9	14	13	11	Complex
4632	France	103	1	1	1	14	9	14	13	11	Complex
4637	France	103	1	1	1	14	9	14	13	11	Complex
4644	France	103	1	1	1	14	9	14	13	11	Complex
4651	France	103	1	1	1	14	9	14	13	11	Complex
4795	France	103	1	1	1	14	9	14	13	11	Complex
4907	China	103	1	1	1	14	9	14	13	11	Complex
4917	China	103	1	1	1	14	9	14	13	11	Complex
4929	China	103	1	1	1	14	9	14	13	11	Complex
4936	China	103	1	1	1	14	9	14	13	11	Complex
5236	Finland	103	1	1	1	14	9	14	13	11	Complex
5313	Italy	103	1	1	1	14	9	14	13	11	Complex
5314	Italy	103	1	1	1	14	9	14	13	11	Complex
5383	Finland	103	1	1	1	14	9	14	13	11	Complex
5593	France	103	1	1	1	14	9	14	13	11	Complex
5596	France	103	1	1	1	14	9	14	13	11	Complex
5607	France	103	1	1	1	14	9	14	13	11	Complex
5759	France	103	1	1	1	14	9	14	13	11	Complex
5775	France	103	1	1	1	14	9	14	13	11	Complex
5893	Spain	103	1	1	1	14	9	14	13	11	Complex
6245	Czech Republic	103	1	1	1	14	9	14	13	11	Complex
6258	Czech Republic	103	1	1	1	14	9	14	13	11	Complex
6264	Czech Republic	103	1	1	1	14	9	14	13	11	Complex
9865	Czech Republic	103	1	1	1	14	9	14	13	11	Complex
14047	France	103	1	1	1	14	9	14	13	11	Complex
14051	France	103	1	1	1	14	9	14	13	11	Complex
14968	Spain	103	1	1	1	14	9	14	13	11	Complex
15890	UK	103	1	1	1	14	9	14	13	11	Complex
15956	Portugal	103	1	1	1	14	9	14	13	11	Complex
15957	Portugal	103	1	1	1	14	9	14	13	11	Complex
15979	Portugal	103	1	1	1	14	9	14	13	11	Complex
16538	Australia	103	1	1	1	14	9	14	13	11	Complex
16546	Australia	103	1	1	1	14	9	14	13	11	Complex
16577	Denmark	103	1	1	1	14	9	14	13	11	Complex
16581	Denmark	103	1	1	1	14	9	14	13	11	Complex
16587	Denmark	103	1	1	1	14	9	14	13	11	Complex
16601	Denmark	103	1	1	1	14	9	14	13	11	Complex
16602	Denmark	103	1	1	1	14	9	14	13	11	Complex
16607	Denmark	103	1	1	1	14	9	14	13	11	Complex
16608	Denmark	103	1	1	1	14	9	14	13	11	Complex
16609	Denmark	103	1	1	1	14	9	14	13	11	Complex
16625	Denmark	103	1	1	1	14	9	14	13	11	Complex
16626	Australia	103	1	1	1	14	9	14	13	11	Complex
19881	Germany	103	1	1	1	14	9	14	13	11	Complex
19951	Germany	103	1	1	1	14	9	14	13	11	Complex
19964	Germany	103	1	1	1	14	9	14	13	11	Complex
19985	Germany	103	1	1	1	14	9	14	13	11	Complex
20037	Germany	103	1	1	1	14	9	14	13	11	Complex
20060	Germany	103	1	1	1	14	9	14	13	11	Complex
20064	Germany	103	1	1	1	14	9	14	13	11	Complex
428	USA	266	3	18	53	15	86	14	23	266	Complex
1216	Czech Republic	266	3	18	53	15	86	14	23	266	Complex
2400	Australia	266	3	18	53	15	86	14	23	266	Complex
2926	Japan	266	3	18	53	15	86	14	23	266	Complex
2967	Japan	266	3	18	53	15	86	14	23	266	Complex
3315	France	266	3	18	53	15	86	14	23	266	Complex
3318	France	266	3	18	53	15	86	14	23	266	Complex
3417	France	266	3	18	53	15	86	14	23	266	Complex
3827	USA	266	3	18	53	15	86	14	23	266	Complex
4561	France	266	3	18	53	15	86	14	23	266	Complex
5444	Switzerland	266	3	18	53	15	86	14	23	266	Complex
5760	France	266	3	18	53	15	86	14	23	266	Complex
14967	Spain	266	3	18	53	15	86	14	23	266	Complex
15800	France	266	3	18	53	15	86	14	23	266	Complex
15801	France	266	3	18	53	15	86	14	23	266	Complex
16651	Australia	266	3	18	53	15	86	14	23	266	Complex
19846	Germany	266	3	18	53	15	86	14	23	266	Complex
495	USA	321	28	14	1	1	62	13	1	321	Complex
2734	Japan	321	28	14	1	1	62	13	1	321	Complex
3231	Canada	321	28	14	1	1	62	13	1	321	Complex
3306	France	321	28	14	1	1	62	13	1	321	Complex
3605	France	321	28	14	1	1	62	13	1	321	Complex
3632	France	321	28	14	1	1	62	13	1	321	Complex
4055	USA	321	28	14	1	1	62	13	1	321	Complex
4193	USA	321	28	14	1	1	62	13	1	321	Complex
4902	China	321	28	14	1	1	62	13	1	321	Complex
4921	China	321	28	14	1	1	62	13	1	321	Complex
5225	Finland	321	28	14	1	1	62	13	1	321	Complex
5366	Finland	321	28	14	1	1	62	13	1	321	Complex
5561	Finland	321	28	14	1	1	62	13	1	321	Complex
16627	Australia	321	28	14	1	1	62	13	1	321	Complex
3788	South Africa	1529	118	8	16	14	70	1	3	1529	Complex
2476	China	1574	29	7	13	56	45	13	142	84	Complex
2489	China	1585	51	36	41	1	158	233	18	-	-
2668	USA	1709	1	1	44	97	61	21	5	389	Complex
3817	USA	1709	1	1	44	97	61	21	5	389	Complex
3784	Czech Republic	2043	40	1	1	14	303	59	5	487	Complex
19319	China	2043	40	1	1	14	303	59	5	487	Complex
4700	Japan	2131	14	7	13	7	17	2	17	57	Complex
4946	China	2179	17	1	38	18	116	156	48	-	-
4953	China	2189	159	155	204	77	136	156	10	-	-
4964	China	2191	1	1	1	38	70	1	5	3	Complex
5690	China [Hong Kong]	2253	1	1	1	1	1	21	171	3	Complex
15492	India	2489	50	12	32	94	84	58	125	-	-
233	UK [Scotland]	105	3	9	8	2	14	8	4	105	Complex
1270	Czech Republic	105	3	9	8	2	14	8	4	105	Complex
1456	South Africa	105	3	9	8	2	14	8	4	105	Complex
1502	Finland	105	3	9	8	2	14	8	4	105	Complex
2891	Japan	105	3	9	8	2	14	8	4	105	Complex
3426	France	105	3	9	8	2	14	8	4	105	Complex
3451	France	105	3	9	8	2	14	8	4	105	Complex
4052	USA	105	3	9	8	2	14	8	4	105	Complex
4054	USA	105	3	9	8	2	14	8	4	105	Complex
5315	Italy	105	3	9	8	2	14	8	4	105	Complex
5316	Italy	105	3	9	8	2	14	8	4	105	Complex
5791	France	105	3	9	8	2	14	8	4	105	Complex
5814	France	105	3	9	8	2	14	8	4	105	Complex
14065	France	105	3	9	8	2	14	8	4	105	Complex
14961	Spain	105	3	9	8	2	14	8	4	105	Complex
19978	Germany	105	3	9	8	2	14	8	4	105	Complex
20039	Germany	105	3	9	8	2	14	8	4	105	Complex
235	UK [Scotland]	107	33	8	16	16	49	2	3	107	Complex
246	USA	107	33	8	16	16	49	2	3	107	Complex
300	USA	107	33	8	16	16	49	2	3	107	Complex
1563	USA	107	33	8	16	16	49	2	3	107	Complex
1582	USA	107	33	8	16	16	49	2	3	107	Complex
1800	USA	107	33	8	16	16	49	2	3	107	Complex
1943	Spain	107	33	8	16	16	49	2	3	107	Complex
2706	Japan	107	33	8	16	16	49	2	3	107	Complex
2720	Japan	107	33	8	16	16	49	2	3	107	Complex
2721	Japan	107	33	8	16	16	49	2	3	107	Complex
2723	Japan	107	33	8	16	16	49	2	3	107	Complex
2724	Japan	107	33	8	16	16	49	2	3	107	Complex
2729	Japan	107	33	8	16	16	49	2	3	107	Complex
2737	Japan	107	33	8	16	16	49	2	3	107	Complex
3237	Canada	107	33	8	16	16	49	2	3	107	Complex
3356	France	107	33	8	16	16	49	2	3	107	Complex
3415	France	107	33	8	16	16	49	2	3	107	Complex
3432	France	107	33	8	16	16	49	2	3	107	Complex
3440	France	107	33	8	16	16	49	2	3	107	Complex
3490	UK	107	33	8	16	16	49	2	3	107	Complex
3510	UK	107	33	8	16	16	49	2	3	107	Complex
3539	France	107	33	8	16	16	49	2	3	107	Complex
3542	France	107	33	8	16	16	49	2	3	107	Complex
3584	France	107	33	8	16	16	49	2	3	107	Complex
3934	USA	107	33	8	16	16	49	2	3	107	Complex
3952	USA	107	33	8	16	16	49	2	3	107	Complex
3971	USA	107	33	8	16	16	49	2	3	107	Complex
4060	USA	107	33	8	16	16	49	2	3	107	Complex
4129	USA	107	33	8	16	16	49	2	3	107	Complex
4152	USA	107	33	8	16	16	49	2	3	107	Complex
4349	USA	107	33	8	16	16	49	2	3	107	Complex
4367	USA	107	33	8	16	16	49	2	3	107	Complex
4396	USA	107	33	8	16	16	49	2	3	107	Complex
4544	France	107	33	8	16	16	49	2	3	107	Complex
4564	France	107	33	8	16	16	49	2	3	107	Complex
4568	France	107	33	8	16	16	49	2	3	107	Complex
4587	France	107	33	8	16	16	49	2	3	107	Complex
4678	UK	107	33	8	16	16	49	2	3	107	Complex
4679	UK	107	33	8	16	16	49	2	3	107	Complex
4681	UK	107	33	8	16	16	49	2	3	107	Complex
4683	UK	107	33	8	16	16	49	2	3	107	Complex
4687	UK	107	33	8	16	16	49	2	3	107	Complex
4689	UK	107	33	8	16	16	49	2	3	107	Complex
4690	UK	107	33	8	16	16	49	2	3	107	Complex
4740	France	107	33	8	16	16	49	2	3	107	Complex
4836	Cameroon	107	33	8	16	16	49	2	3	107	Complex
4879	Cameroon	107	33	8	16	16	49	2	3	107	Complex
4904	China	107	33	8	16	16	49	2	3	107	Complex
4939	China	107	33	8	16	16	49	2	3	107	Complex
5255	USA	107	33	8	16	16	49	2	3	107	Complex
5291	USA	107	33	8	16	16	49	2	3	107	Complex
5556	Japan	107	33	8	16	16	49	2	3	107	Complex
5789	France	107	33	8	16	16	49	2	3	107	Complex
14054	France	107	33	8	16	16	49	2	3	107	Complex
15930	Portugal	107	33	8	16	16	49	2	3	107	Complex
16547	Australia	107	33	8	16	16	49	2	3	107	Complex
16548	Australia	107	33	8	16	16	49	2	3	107	Complex
16578	Denmark	107	33	8	16	16	49	2	3	107	Complex
16623	Denmark	107	33	8	16	16	49	2	3	107	Complex
19226	UK [Scotland]	107	33	8	16	16	49	2	3	107	Complex
20038	Germany	107	33	8	16	16	49	2	3	107	Complex
251	USA	113	40	3	38	1	15	40	21	1426	Complex
2398	Australia	113	40	3	38	1	15	40	21	1426	Complex
2991	Japan	113	40	3	38	1	15	40	21	1426	Complex
4457	USA	113	40	3	38	1	15	40	21	1426	Complex
5473	Australia	113	40	3	38	1	15	40	21	1426	Complex
274	USA	136	1	1	1	1	67	42	5	3	Complex
3053	Japan	136	1	1	1	1	67	42	5	3	Complex
3256	Canada	136	1	1	1	1	67	42	5	3	Complex
3636	France	136	1	1	1	1	67	42	5	3	Complex
4345	USA	136	1	1	1	1	67	42	5	3	Complex
4566	France	136	1	1	1	1	67	42	5	3	Complex
4567	France	136	1	1	1	1	67	42	5	3	Complex
5800	France	136	1	1	1	1	67	42	5	3	Complex
277	USA	139	1	1	1	14	45	14	21	139	Complex
972	USA	139	1	1	1	14	45	14	21	139	Complex
1240	Czech Republic	139	1	1	1	14	45	14	21	139	Complex
1487	Finland	139	1	1	1	14	45	14	21	139	Complex
2195	Sweden	139	1	1	1	14	45	14	21	139	Complex
2411	Australia	139	1	1	1	14	45	14	21	139	Complex
2882	Japan	139	1	1	1	14	45	14	21	139	Complex
2990	Japan	139	1	1	1	14	45	14	21	139	Complex
3246	Canada	139	1	1	1	14	45	14	21	139	Complex
3299	France	139	1	1	1	14	45	14	21	139	Complex
3635	France	139	1	1	1	14	45	14	21	139	Complex
3777	Australia	139	1	1	1	14	45	14	21	139	Complex
3778	Australia	139	1	1	1	14	45	14	21	139	Complex
3855	USA	139	1	1	1	14	45	14	21	139	Complex
3988	USA	139	1	1	1	14	45	14	21	139	Complex
4057	USA	139	1	1	1	14	45	14	21	139	Complex
4199	USA	139	1	1	1	14	45	14	21	139	Complex
4235	USA	139	1	1	1	14	45	14	21	139	Complex
4247	USA	139	1	1	1	14	45	14	21	139	Complex
4278	USA	139	1	1	1	14	45	14	21	139	Complex
4484	USA	139	1	1	1	14	45	14	21	139	Complex
4545	France	139	1	1	1	14	45	14	21	139	Complex
4557	France	139	1	1	1	14	45	14	21	139	Complex
4563	France	139	1	1	1	14	45	14	21	139	Complex
4599	France	139	1	1	1	14	45	14	21	139	Complex
5317	Italy	139	1	1	1	14	45	14	21	139	Complex
5318	Italy	139	1	1	1	14	45	14	21	139	Complex
5319	Italy	139	1	1	1	14	45	14	21	139	Complex
5752	France	139	1	1	1	14	45	14	21	139	Complex
5816	France	139	1	1	1	14	45	14	21	139	Complex
5894	Spain	139	1	1	1	14	45	14	21	139	Complex
6263	Czech Republic	139	1	1	1	14	45	14	21	139	Complex
15787	France	139	1	1	1	14	45	14	21	139	Complex
15920	Portugal	139	1	1	1	14	45	14	21	139	Complex
15947	Portugal	139	1	1	1	14	45	14	21	139	Complex
16120	Ireland	139	1	1	1	14	45	14	21	139	Complex
16534	Australia	139	1	1	1	14	45	14	21	139	Complex
19877	Germany	139	1	1	1	14	45	14	21	139	Complex
19919	Germany	139	1	1	1	14	45	14	21	139	Complex
19921	Germany	139	1	1	1	14	45	14	21	139	Complex
20087	Germany	139	1	1	1	14	45	14	21	139	Complex
280	USA	142	1	1	1	35	15	53	38	142	Complex
584	USA	142	1	1	1	35	15	53	38	142	Complex
1701	The Netherlands	142	1	1	1	35	15	53	38	142	Complex
1702	The Netherlands	142	1	1	1	35	15	53	38	142	Complex
1703	The Netherlands	142	1	1	1	35	15	53	38	142	Complex
2715	Japan	142	1	1	1	35	15	53	38	142	Complex
2730	Japan	142	1	1	1	35	15	53	38	142	Complex
2761	Japan	142	1	1	1	35	15	53	38	142	Complex
3228	Canada	142	1	1	1	35	15	53	38	142	Complex
3533	France	142	1	1	1	35	15	53	38	142	Complex
4116	USA	142	1	1	1	35	15	53	38	142	Complex
4122	USA	142	1	1	1	35	15	53	38	142	Complex
4262	USA	142	1	1	1	35	15	53	38	142	Complex
4438	USA	142	1	1	1	35	15	53	38	142	Complex
4541	France	142	1	1	1	35	15	53	38	142	Complex
4609	France	142	1	1	1	35	15	53	38	142	Complex
4647	France	142	1	1	1	35	15	53	38	142	Complex
4688	UK	142	1	1	1	35	15	53	38	142	Complex
4692	UK	142	1	1	1	35	15	53	38	142	Complex
5239	Finland	142	1	1	1	35	15	53	38	142	Complex
5387	Finland	142	1	1	1	35	15	53	38	142	Complex
5758	France	142	1	1	1	35	15	53	38	142	Complex
14031	France	142	1	1	1	35	15	53	38	142	Complex
16110	Ireland	142	1	1	1	35	15	53	38	142	Complex
16537	Australia	142	1	1	1	35	15	53	38	142	Complex
16586	Denmark	142	1	1	1	35	15	53	38	142	Complex
16596	Denmark	142	1	1	1	35	15	53	38	142	Complex
19861	Germany	142	1	1	1	35	15	53	38	142	Complex
19971	Germany	142	1	1	1	35	15	53	38	142	Complex
19973	Germany	142	1	1	1	35	15	53	38	142	Complex
20015	Germany	142	1	1	1	35	15	53	38	142	Complex
282	USA	143	1	1	1	38	15	1	5	3	Complex
965	USA	143	1	1	1	38	15	1	5	3	Complex
1576	USA	143	1	1	1	38	15	1	5	3	Complex
1990	Germany	143	1	1	1	38	15	1	5	3	Complex
2884	Japan	143	1	1	1	38	15	1	5	3	Complex
2888	Japan	143	1	1	1	38	15	1	5	3	Complex
3446	France	143	1	1	1	38	15	1	5	3	Complex
3488	UK	143	1	1	1	38	15	1	5	3	Complex
3489	UK	143	1	1	1	38	15	1	5	3	Complex
3521	France	143	1	1	1	38	15	1	5	3	Complex
3799	France	143	1	1	1	38	15	1	5	3	Complex
4189	USA	143	1	1	1	38	15	1	5	3	Complex
4342	USA	143	1	1	1	38	15	1	5	3	Complex
4366	USA	143	1	1	1	38	15	1	5	3	Complex
4388	USA	143	1	1	1	38	15	1	5	3	Complex
4408	USA	143	1	1	1	38	15	1	5	3	Complex
4643	France	143	1	1	1	38	15	1	5	3	Complex
4798	France	143	1	1	1	38	15	1	5	3	Complex
5448	Switzerland	143	1	1	1	38	15	1	5	3	Complex
5610	France	143	1	1	1	38	15	1	5	3	Complex
5786	France	143	1	1	1	38	15	1	5	3	Complex
12970	Germany	143	1	1	1	38	15	1	5	3	Complex
14040	France	143	1	1	1	38	15	1	5	3	Complex
15961	Portugal	143	1	1	1	38	15	1	5	3	Complex
16117	Ireland	143	1	1	1	38	15	1	5	3	Complex
16630	Australia	143	1	1	1	38	15	1	5	3	Complex
20026	Germany	143	1	1	1	38	15	1	5	3	Complex
20066	Germany	143	1	1	1	38	15	1	5	3	Complex
295	USA	155	16	8	16	16	30	1	3	155	Complex
1255	Czech Republic	155	16	8	16	16	30	1	3	155	Complex
1493	Finland	155	16	8	16	16	30	1	3	155	Complex
1509	Finland	155	16	8	16	16	30	1	3	155	Complex
1511	Finland	155	16	8	16	16	30	1	3	155	Complex
1559	USA	155	16	8	16	16	30	1	3	155	Complex
1685	The Netherlands	155	16	8	16	16	30	1	3	155	Complex
1686	The Netherlands	155	16	8	16	16	30	1	3	155	Complex
1947	Spain	155	16	8	16	16	30	1	3	155	Complex
2945	Japan	155	16	8	16	16	30	1	3	155	Complex
2971	Japan	155	16	8	16	16	30	1	3	155	Complex
3234	Canada	155	16	8	16	16	30	1	3	155	Complex
3297	France	155	16	8	16	16	30	1	3	155	Complex
3324	France	155	16	8	16	16	30	1	3	155	Complex
3347	France	155	16	8	16	16	30	1	3	155	Complex
3536	France	155	16	8	16	16	30	1	3	155	Complex
3566	France	155	16	8	16	16	30	1	3	155	Complex
4154	USA	155	16	8	16	16	30	1	3	155	Complex
4363	USA	155	16	8	16	16	30	1	3	155	Complex
4369	USA	155	16	8	16	16	30	1	3	155	Complex
4397	USA	155	16	8	16	16	30	1	3	155	Complex
4447	USA	155	16	8	16	16	30	1	3	155	Complex
4680	UK	155	16	8	16	16	30	1	3	155	Complex
4734	France	155	16	8	16	16	30	1	3	155	Complex
5087	USA	155	16	8	16	16	30	1	3	155	Complex
5226	Finland	155	16	8	16	16	30	1	3	155	Complex
5229	Finland	155	16	8	16	16	30	1	3	155	Complex
5367	Finland	155	16	8	16	16	30	1	3	155	Complex
5370	Finland	155	16	8	16	16	30	1	3	155	Complex
5479	Australia	155	16	8	16	16	30	1	3	155	Complex
14029	France	155	16	8	16	16	30	1	3	155	Complex
14964	Spain	155	16	8	16	16	30	1	3	155	Complex
14966	Spain	155	16	8	16	16	30	1	3	155	Complex
15945	Portugal	155	16	8	16	16	30	1	3	155	Complex
15949	Portugal	155	16	8	16	16	30	1	3	155	Complex
15951	Portugal	155	16	8	16	16	30	1	3	155	Complex
16589	Denmark	155	16	8	16	16	30	1	3	155	Complex
16593	Denmark	155	16	8	16	16	30	1	3	155	Complex
16595	Denmark	155	16	8	16	16	30	1	3	155	Complex
16628	Australia	155	16	8	16	16	30	1	3	155	Complex
16650	Australia	155	16	8	16	16	30	1	3	155	Complex
19960	Germany	155	16	8	16	16	30	1	3	155	Complex
19966	Germany	155	16	8	16	16	30	1	3	155	Complex
19988	Germany	155	16	8	16	16	30	1	3	155	Complex
323	USA	183	14	44	1	1	22	1	5	183	Complex
2760	Japan	183	14	44	1	1	22	1	5	183	Complex
2872	Japan	183	14	44	1	1	22	1	5	183	Complex
2970	Japan	183	14	44	1	1	22	1	5	183	Complex
3002	Japan	183	14	44	1	1	22	1	5	183	Complex
3006	Japan	183	14	44	1	1	22	1	5	183	Complex
3615	France	183	14	44	1	1	22	1	5	183	Complex
3880	USA	183	14	44	1	1	22	1	5	183	Complex
4097	USA	183	14	44	1	1	22	1	5	183	Complex
4256	USA	183	14	44	1	1	22	1	5	183	Complex
6252	Czech Republic	183	14	44	1	1	22	1	5	183	Complex
14984	Spain	183	14	44	1	1	22	1	5	183	Complex
15926	Portugal	183	14	44	1	1	22	1	5	183	Complex
16122	Ireland	183	14	44	1	1	22	1	5	183	Complex
393	The Netherlands	245	1	24	18	18	27	1	5	836	Complex
1495	Finland	245	1	24	18	18	27	1	5	836	Complex
1510	Finland	245	1	24	18	18	27	1	5	836	Complex
2774	Japan	245	1	24	18	18	27	1	5	836	Complex
3302	France	245	1	24	18	18	27	1	5	836	Complex
3376	France	245	1	24	18	18	27	1	5	836	Complex
3614	France	245	1	24	18	18	27	1	5	836	Complex
4156	USA	245	1	24	18	18	27	1	5	836	Complex
4389	USA	245	1	24	18	18	27	1	5	836	Complex
4611	France	245	1	24	18	18	27	1	5	836	Complex
4923	China	245	1	24	18	18	27	1	5	836	Complex
5248	Finland	245	1	24	18	18	27	1	5	836	Complex
5251	Finland	245	1	24	18	18	27	1	5	836	Complex
5396	Finland	245	1	24	18	18	27	1	5	836	Complex
5399	Finland	245	1	24	18	18	27	1	5	836	Complex
5625	France	245	1	24	18	18	27	1	5	836	Complex
5903	Spain	245	1	24	18	18	27	1	5	836	Complex
14018	France	245	1	24	18	18	27	1	5	836	Complex
14041	France	245	1	24	18	18	27	1	5	836	Complex
16569	Denmark	245	1	24	18	18	27	1	5	836	Complex
19859	Germany	245	1	24	18	18	27	1	5	836	Complex
19888	Germany	245	1	24	18	18	27	1	5	836	Complex
20011	Germany	245	1	24	18	18	27	1	5	836	Complex
20029	Germany	245	1	24	18	18	27	1	5	836	Complex
634	Canada	396	10	2	15	8	26	61	3	396	Complex
1555	Israel	396	10	2	15	8	26	61	3	396	Complex
2712	Japan	396	10	2	15	8	26	61	3	396	Complex
2726	Japan	396	10	2	15	8	26	61	3	396	Complex
2732	Japan	396	10	2	15	8	26	61	3	396	Complex
2779	Japan	396	10	2	15	8	26	61	3	396	Complex
2788	Japan	396	10	2	15	8	26	61	3	396	Complex
2804	Japan	396	10	2	15	8	26	61	3	396	Complex
2919	Japan	396	10	2	15	8	26	61	3	396	Complex
2920	Japan	396	10	2	15	8	26	61	3	396	Complex
2932	Japan	396	10	2	15	8	26	61	3	396	Complex
3233	Canada	396	10	2	15	8	26	61	3	396	Complex
3369	France	396	10	2	15	8	26	61	3	396	Complex
3443	France	396	10	2	15	8	26	61	3	396	Complex
3953	USA	396	10	2	15	8	26	61	3	396	Complex
4096	USA	396	10	2	15	8	26	61	3	396	Complex
4458	USA	396	10	2	15	8	26	61	3	396	Complex
4594	France	396	10	2	15	8	26	61	3	396	Complex
4781	France	396	10	2	15	8	26	61	3	396	Complex
4783	France	396	10	2	15	8	26	61	3	396	Complex
4932	China	396	10	2	15	8	26	61	3	396	Complex
5164	USA	396	10	2	15	8	26	61	3	396	Complex
5178	USA	396	10	2	15	8	26	61	3	396	Complex
5217	Spain	396	10	2	15	8	26	61	3	396	Complex
5273	Iceland	396	10	2	15	8	26	61	3	396	Complex
5358	Spain	396	10	2	15	8	26	61	3	396	Complex
5420	Finland	396	10	2	15	8	26	61	3	396	Complex
5552	Japan	396	10	2	15	8	26	61	3	396	Complex
9864	Czech Republic	396	10	2	15	8	26	61	3	396	Complex
15918	Portugal	396	10	2	15	8	26	61	3	396	Complex
663	Canada	408	1	1	1	1	1	21	5	3	Complex
718	UK [Scotland]	408	1	1	1	1	1	21	5	3	Complex
1261	Czech Republic	408	1	1	1	1	1	21	5	3	Complex
2751	Japan	408	1	1	1	1	1	21	5	3	Complex
2898	Japan	408	1	1	1	1	1	21	5	3	Complex
3198	Sweden	408	1	1	1	1	1	21	5	3	Complex
3379	France	408	1	1	1	1	1	21	5	3	Complex
3612	France	408	1	1	1	1	1	21	5	3	Complex
4304	USA	408	1	1	1	1	1	21	5	3	Complex
4830	Cameroon	408	1	1	1	1	1	21	5	3	Complex
5614	France	408	1	1	1	1	1	21	5	3	Complex
5756	France	408	1	1	1	1	1	21	5	3	Complex
19887	Germany	408	1	1	1	1	1	21	5	3	Complex
20058	Germany	408	1	1	1	1	1	21	5	3	Complex
677	Canada	422	14	7	1	30	1	21	1	422	Complex
1247	Czech Republic	422	14	7	1	30	1	21	1	422	Complex
1257	Czech Republic	422	14	7	1	30	1	21	1	422	Complex
3244	Canada	422	14	7	1	30	1	21	1	422	Complex
3478	UK	422	14	7	1	30	1	21	1	422	Complex
3611	France	422	14	7	1	30	1	21	1	422	Complex
4392	USA	422	14	7	1	30	1	21	1	422	Complex
4393	USA	422	14	7	1	30	1	21	1	422	Complex
4394	USA	422	14	7	1	30	1	21	1	422	Complex
4395	USA	422	14	7	1	30	1	21	1	422	Complex
4684	UK	422	14	7	1	30	1	21	1	422	Complex
4691	UK	422	14	7	1	30	1	21	1	422	Complex
4693	Japan	422	14	7	1	30	1	21	1	422	Complex
4694	Japan	422	14	7	1	30	1	21	1	422	Complex
4695	Japan	422	14	7	1	30	1	21	1	422	Complex
4696	Japan	422	14	7	1	30	1	21	1	422	Complex
4787	France	422	14	7	1	30	1	21	1	422	Complex
4788	France	422	14	7	1	30	1	21	1	422	Complex
4927	China	422	14	7	1	30	1	21	1	422	Complex
4933	China	422	14	7	1	30	1	21	1	422	Complex
5205	Spain	422	14	7	1	30	1	21	1	422	Complex
5346	Spain	422	14	7	1	30	1	21	1	422	Complex
14032	France	422	14	7	1	30	1	21	1	422	Complex
14036	France	422	14	7	1	30	1	21	1	422	Complex
16533	Australia	422	14	7	1	30	1	21	1	422	Complex
677	Canada	422	14	7	1	30	1	21	1	422	Complex
1247	Czech Republic	422	14	7	1	30	1	21	1	422	Complex
1257	Czech Republic	422	14	7	1	30	1	21	1	422	Complex
3244	Canada	422	14	7	1	30	1	21	1	422	Complex
3478	UK	422	14	7	1	30	1	21	1	422	Complex
3611	France	422	14	7	1	30	1	21	1	422	Complex
4392	USA	422	14	7	1	30	1	21	1	422	Complex
4393	USA	422	14	7	1	30	1	21	1	422	Complex
4394	USA	422	14	7	1	30	1	21	1	422	Complex
4395	USA	422	14	7	1	30	1	21	1	422	Complex
4684	UK	422	14	7	1	30	1	21	1	422	Complex
4691	UK	422	14	7	1	30	1	21	1	422	Complex
4693	Japan	422	14	7	1	30	1	21	1	422	Complex
4694	Japan	422	14	7	1	30	1	21	1	422	Complex
4695	Japan	422	14	7	1	30	1	21	1	422	Complex
4696	Japan	422	14	7	1	30	1	21	1	422	Complex
4787	France	422	14	7	1	30	1	21	1	422	Complex
4788	France	422	14	7	1	30	1	21	1	422	Complex
4927	China	422	14	7	1	30	1	21	1	422	Complex
4933	China	422	14	7	1	30	1	21	1	422	Complex
5205	Spain	422	14	7	1	30	1	21	1	422	Complex
5346	Spain	422	14	7	1	30	1	21	1	422	Complex
14032	France	422	14	7	1	30	1	21	1	422	Complex
14036	France	422	14	7	1	30	1	21	1	422	Complex
16533	Australia	422	14	7	1	30	1	21	1	422	Complex
748	China	481	5	1	1	1	1	2	91	3	Complex
4826	Cameroon	481	5	1	1	1	1	2	91	3	Complex
4913	China	481	5	1	1	1	1	2	91	3	Complex
4926	China	481	5	1	1	1	1	2	91	3	Complex
756	China	487	40	1	1	14	1	59	5	487	Complex
3430	France	487	40	1	1	14	1	59	5	487	Complex
4898	China	487	40	1	1	14	1	59	5	487	Complex
766	China	496	14	7	1	30	150	21	1	422	Complex
776	China	496	14	7	1	30	150	21	1	422	Complex
2769	Japan	549	42	9	8	1	26	130	4	549	Complex
2771	Japan	549	42	9	8	1	26	130	4	549	Complex
2783	Japan	549	42	9	8	1	26	130	4	549	Complex
2793	Japan	549	42	9	8	1	26	130	4	549	Complex
2874	Japan	549	42	9	8	1	26	130	4	549	Complex
2879	Japan	549	42	9	8	1	26	130	4	549	Complex
2896	Japan	549	42	9	8	1	26	130	4	549	Complex
2937	Japan	549	42	9	8	1	26	130	4	549	Complex
2938	Japan	549	42	9	8	1	26	130	4	549	Complex
2946	Japan	549	42	9	8	1	26	130	4	549	Complex
2948	Japan	549	42	9	8	1	26	130	4	549	Complex
2962	Japan	549	42	9	8	1	26	130	4	549	Complex
2968	Japan	549	42	9	8	1	26	130	4	549	Complex
2973	Japan	549	42	9	8	1	26	130	4	549	Complex
3000	Japan	549	42	9	8	1	26	130	4	549	Complex
3003	Japan	549	42	9	8	1	26	130	4	549	Complex
3009	Japan	549	42	9	8	1	26	130	4	549	Complex
3010	Japan	549	42	9	8	1	26	130	4	549	Complex
3017	Japan	549	42	9	8	1	26	130	4	549	Complex
3047	Japan	549	42	9	8	1	26	130	4	549	Complex
3048	Japan	549	42	9	8	1	26	130	4	549	Complex
896	Poland	593	118	8	16	14	7	1	3	1529	Complex
920	Poland	593	118	8	16	14	7	1	3	1529	Complex
921	Poland	593	118	8	16	14	7	1	3	1529	Complex
922	Poland	593	118	8	16	14	7	1	3	1529	Complex
923	Poland	593	118	8	16	14	7	1	3	1529	Complex
924	Poland	593	118	8	16	14	7	1	3	1529	Complex
925	Poland	593	118	8	16	14	7	1	3	1529	Complex
935	Poland	593	118	8	16	14	7	1	3	1529	Complex
5810	France	593	118	8	16	14	7	1	3	1529	Complex
1364	Nepal	760	23	3	5	1	11	66	21	1030	Complex
2887	Japan	760	23	3	5	1	11	66	21	1030	Complex
5896	Spain	760	23	3	5	1	11	66	21	1030	Complex
1468	Norway	834	55	11	16	14	89	113	3	390	Complex
3291	France	834	55	11	16	14	89	113	3	390	Complex
3600	France	834	55	11	16	14	89	113	3	390	Complex
3937	USA	834	55	11	16	14	89	113	3	390	Complex
4048	USA	834	55	11	16	14	89	113	3	390	Complex
4279	USA	834	55	11	16	14	89	113	3	390	Complex
4343	USA	834	55	11	16	14	89	113	3	390	Complex
4899	China	834	55	11	16	14	89	113	3	390	Complex
4903	China	834	55	11	16	14	89	113	3	390	Complex
4924	China	834	55	11	16	14	89	113	3	390	Complex
14037	France	834	55	11	16	14	89	113	3	390	Complex
18343	Czech Republic	834	55	11	16	14	89	113	3	390	Complex
20080	Germany	834	55	11	16	14	89	113	3	390	Complex
20090	Germany	834	55	11	16	14	89	113	3	390	Complex
1470	Norway	836	1	11	18	18	62	1	5	836	Complex
2174	Sweden	836	1	11	18	18	62	1	5	836	Complex
2178	Sweden	836	1	11	18	18	62	1	5	836	Complex
2181	Sweden	836	1	11	18	18	62	1	5	836	Complex
2192	Sweden	836	1	11	18	18	62	1	5	836	Complex
2193	Sweden	836	1	11	18	18	62	1	5	836	Complex
2194	Sweden	836	1	11	18	18	62	1	5	836	Complex
2203	Sweden	836	1	11	18	18	62	1	5	836	Complex
2892	Japan	836	1	11	18	18	62	1	5	836	Complex
3042	Japan	836	1	11	18	18	62	1	5	836	Complex
3054	Japan	836	1	11	18	18	62	1	5	836	Complex
3119	France	836	1	11	18	18	62	1	5	836	Complex
3285	France	836	1	11	18	18	62	1	5	836	Complex
3288	France	836	1	11	18	18	62	1	5	836	Complex
3333	France	836	1	11	18	18	62	1	5	836	Complex
3368	France	836	1	11	18	18	62	1	5	836	Complex
4095	USA	836	1	11	18	18	62	1	5	836	Complex
4327	USA	836	1	11	18	18	62	1	5	836	Complex
4346	USA	836	1	11	18	18	62	1	5	836	Complex
4477	USA	836	1	11	18	18	62	1	5	836	Complex
4654	France	836	1	11	18	18	62	1	5	836	Complex
4754	France	836	1	11	18	18	62	1	5	836	Complex
6253	Czech Republic	836	1	11	18	18	62	1	5	836	Complex
6262	Czech Republic	836	1	11	18	18	62	1	5	836	Complex
9880	Czech Republic	836	1	11	18	18	62	1	5	836	Complex
14026	France	836	1	11	18	18	62	1	5	836	Complex
15975	Portugal	836	1	11	18	18	62	1	5	836	Complex
16561	Australia	836	1	11	18	18	62	1	5	836	Complex
16585	Denmark	836	1	11	18	18	62	1	5	836	Complex
16588	Denmark	836	1	11	18	18	62	1	5	836	Complex
16621	Denmark	836	1	11	18	18	62	1	5	836	Complex
19949	Germany	836	1	11	18	18	62	1	5	836	Complex
1678	The Netherlands	914	1	1	1	14	89	127	37	139	Complex
1679	The Netherlands	914	1	1	1	14	89	127	37	139	Complex
4875	Cameroon	914	1	1	1	14	89	127	37	139	Complex
5895	Spain	914	1	1	1	14	89	127	37	139	Complex
1798	Canada	1002	33	8	1	16	49	2	3	107	Complex
3487	UK	1002	33	8	1	16	49	2	3	107	Complex
1840	UK	1032	52	1	1	14	15	1	5	3	Complex
4931	China	1032	52	1	1	14	15	1	5	3	Complex
9875	Czech Republic	1032	52	1	1	14	15	1	5	3	Complex
2080	The Netherlands	1218	33	8	16	16	17	2	127	107	Complex
2947	Japan	1218	33	8	16	16	17	2	127	107	Complex
3528	France	1218	33	8	16	16	17	2	127	107	Complex
3582	France	1218	33	8	16	16	17	2	127	107	Complex
4472	USA	1218	33	8	16	16	17	2	127	107	Complex
4628	France	1218	33	8	16	16	17	2	127	107	Complex
4682	UK	1218	33	8	16	16	17	2	127	107	Complex
4785	France	1218	33	8	16	16	17	2	127	107	Complex
4867	Cameroon	1218	33	8	16	16	17	2	127	107	Complex
4874	Cameroon	1218	33	8	16	16	17	2	127	107	Complex
4916	China	1218	33	8	16	16	17	2	127	107	Complex
4937	China	1218	33	8	16	16	17	2	127	107	Complex
5803	France	1218	33	8	16	16	17	2	127	107	Complex
6237	Czech Republic	1218	33	8	16	16	17	2	127	107	Complex
15968	Portugal	1218	33	8	16	16	17	2	127	107	Complex
16632	Australia	1218	33	8	16	16	17	2	127	107	Complex
16640	Australia	1218	33	8	16	16	17	2	127	107	Complex
19890	Germany	1218	33	8	16	16	17	2	127	107	Complex
2107	Norway	1242	16	8	16	16	78	1	3	155	Complex
14055	France	1242	16	8	16	16	78	1	3	155	Complex
2219	Norway	1324	14	7	13	15	81	224	1	-	-
19898	Germany	1324	14	7	13	15	81	224	1	-	-
4873	Cameroon	1494	1	1	101	10	1	31	13	-	-
4930	China	1494	1	1	101	10	1	31	13	-	-
